# Supplementary material for: Caval vein obstruction resulting in right to left shunt and desaturation post–endocardial pacing implantation in a 3-year old: a case report
Source: Eur Heart J Case Rep. 2024 Dec 24;9(1):ytae693. doi: 10.1093/ehjcr/ytae693 (PMC11770387; doi:10.1093/ehjcr/ytae693)
Supplement: ytae693_Supplementary_Data [file ytae693_supplementary_data.zip]

Archive with 3 entries (3 files):
- Video 1. BW&CFM suprasternal.avi
- Video 2. Contrast 4CH.avi
- Video 3. SVC obstruction_Bicaval.avi
